# Supplementary material for: Vitamin D in Myalgic Encephalomyelitis/Chronic Fatigue Syndrome After COVID-19 or Vaccination: A Randomized Controlled Trial
Source: Nutrients. 2026 Feb 3;18(3):521. doi: 10.3390/nu18030521 (PMC12899809; doi:10.3390/nu18030521)
Supplement: Supplementary file 1 [file nutrients-18-00521-s001.zip]

Archive with 6 entries (6 files):
- 4_Ver2_Clean_SupplementaryTables_EN.pdf
- 5_SupplementaryFigureCaptions_3.pdf
- SupplementaryFigureS1.PNG
- SupplementaryFigureS2.PNG
- SupplementaryFigureS3.PNG
- SupplementaryFigureS4.PNG
